# Supplementary material for: A case of left ventricular pseudoaneurysm presenting with a visible apex beat
Source: Eur Heart J Case Rep. 2018 Apr 24;2(2):yty052. doi: 10.1093/ehjcr/yty052 (PMC6177029; doi:10.1093/ehjcr/yty052)
Supplement: Supplementary Data [file yty052_suppl_data.zip]

Archive with 2 entries (2 files):
- yty052_Video_S1.MTS
- yty052_Video_S2.mpeg
